# Supplementary material for: A Novel Potent Crystalline Chitin Decomposer: Chitin Deacetylase from Acinetobacter schindleri MCDA01
Source: Molecules. 2022 Aug 22;27(16):5345. doi: 10.3390/molecules27165345 (PMC9416191; doi:10.3390/molecules27165345)
Supplement: Supplementary file 1 [file molecules-27-05345-s001.zip]

Archive with 1 entries (1 files):
- molecules-1842087-supplementary.pdf
